# Supplementary material for: Definition of a Multi-Omics Signature for Esophageal Adenocarcinoma Prognosis Prediction
Source: Cancers (Basel). 2024 Aug 1;16(15):2748. doi: 10.3390/cancers16152748 (PMC11311406; doi:10.3390/cancers16152748)
Supplement: Supplementary file 1 [file cancers-16-02748-s001.zip]

Archive with 1 entries (1 files):
- cancers-3107018-supplementary.pdf
